# Supplementary material for: Water-Use Efficiency and Mineral Nutrition of Diverse Legume Species Nodulated by Different Native Rhizobial Isolates: Do Rhizobia Have a Say in the Mineral Nutrition of Their Host Plants?
Source: Plants (Basel). 2026 May 12;15(10):1478. doi: 10.3390/plants15101478 (PMC13210493; doi:10.3390/plants15101478)
Supplement: Supplementary file 1 [file plants-15-01478-s001.zip]

Archive with 1 entries (1 files):
- plants-4266311-supplementary.pdf
